# Supplementary material for: The Clinical Effect of a Propolis and Mangosteen Extract Complex in Subjects with Gingivitis: A Randomized, Double-Blind, and Placebo-Controlled Clinical Trial
Source: Nutrients. 2024 Sep 5;16(17):3000. doi: 10.3390/nu16173000 (PMC11396876; doi:10.3390/nu16173000)
Supplement: Supplementary file 1 [file nutrients-16-03000-s001.zip]

Archive with 1 entries (1 files):
- nutrients-3171162-supplementary.pdf
